# Supplementary material for: Pharmaceutical Residues in Senior Residences Wastewaters: High Loads, Emerging Risks
Source: Molecules. 2021 Aug 20;26(16):5047. doi: 10.3390/molecules26165047 (PMC8399164; doi:10.3390/molecules26165047)
Supplement: Supplementary file 1 [file molecules-26-05047-s001.zip]

Archive with 1 entries (1 files):
- molecules-1306616-SI.pdf
